# Supplementary material for: Study of Extensional Rheology Behavior of Sodium Alginate/Polyethylene Oxide Solutions for Blow Spinning
Source: Materials (Basel). 2025 Dec 5;18(24):5491. doi: 10.3390/ma18245491 (PMC12735334; doi:10.3390/ma18245491)
Supplement: Supplementary file 1 [file materials-18-05491-s001.zip]

Archive with 1 entries (1 files):
- materials-3980008-supplementary.pdf
